# Supplementary material for: Nucleosome Clustering as a Biomarker and Mechanistic Switch for Reprogramming Cells
Source: Cells. 2026 Jan 8;15(2):113. doi: 10.3390/cells15020113 (PMC12839345; doi:10.3390/cells15020113)
Supplement: Supplementary file 1 [file cells-15-00113-s001.zip]

Archive with 1 entries (1 files):
- cells-4057127-supplementary.pdf
